# Supplementary material for: Clinicopathological Implication of Long Non-Coding RNAs SOX2 Overlapping Transcript and Its Potential Target Gene Network in Various Cancers
Source: Front Genet. 2020 Jan 23;10:1375. doi: 10.3389/fgene.2019.01375 (PMC6989546; doi:10.3389/fgene.2019.01375)
Supplement: Supplementary Table 3 — Meta-regression analysis of heterogeneity for clinicopathological parameters in cancers. [file Table_3.xls]

## Sheet: meta-regression
Supplemental Table 3. Meta-regression analysis of heterogeneity for clinicopathological parameters in cancers.
Outcomes	Moderators	Variables of regression	RRinteraction (95% CI)	P-value of regression	Z-value of regression	I2	Heterogeneity P	Heterogeneity Q	Tau2
Tumor stage	Year	Year	1.025(0.799-1.315)	0.8453	0.1951	75.16%	0.0002	28.1844	0.1516
	Sample size	Sample size	1.005(0.996-1.015)	0.3015	1.0332	72.91%	0.0005	25.8379	0.1416
	Follow-up	Follow-up	3.399(1.915-6.035)	<0.0001	4.1781	0.00%	0.3743	1.9655	<0.0001
	Country	Intercept	1.524(1.134-2.049)	0.0052	2.7926	73.86%	0.0004	26.7742	0.1278
	Country	Iran	0.604(0.204-1.788)	0.3623	-0.9111	73.86%	0.0004	26.7742	0.1278
	Sample size	Intercept	1.780(1.116-2.840)	0.0155	2.4198	72.38%	0.0007	25.3476	0.1378
	Sample size	Less than 100	0.728(0.400-1.325)	0.2993	-1.0379	72.38%	0.0007	25.3476	0.1378
	Tumor type	Intercept	0.920(0.424-1.998)	0.8331	-0.2108	0.00%	0.4329	1.6745	<0.0001
	Tumor type	Cholangiocarcinoma	2.621(1.071-6.412)	0.0348	2.1102	0.00%	0.4329	1.6745	<0.0001
	Tumor type	Gastric cancer	1.881(0.806-4.390)	0.1438	1.4618	0.00%	0.4329	1.6745	<0.0001
	Tumor type	Hepatocellular carcinoma	1.511(0.660-3.458)	0.3283	0.9775	0.00%	0.4329	1.6745	<0.0001
	Tumor type	Osteosarcoma	1.540(0.678-3.495)	0.3020	1.0322	0.00%	0.4329	1.6745	<0.0001
	Tumor type	Ovarian cancer	2.638(1.077-6.464)	0.0338	2.1224	0.00%	0.4329	1.6745	<0.0001
	Tumor type	Pancreatic ductal adenocarcinoma	0.601(0.239-1.513)	0.2799	-1.0806	0.00%	0.4329	1.6745	<0.0001
	Sample type	Intercept	0.553(0.297-1.029)	0.0614	-1.8706	42.03%	0.0981	12.0761	0.0349
	Sample type	Tissue	2.976(1.547-5.725)	0.0011	3.2675	42.03%	0.0981	12.0761	0.0349
	Cutoff value	Intercept	1.094(0.685-1.747)	0.7071	0.3757	69.34%	0.0033	19.5714	0.1006
	Cutoff value	Median	1.646(0.926-2.927)	0.0895	1.6978	69.34%	0.0033	19.5714	0.1006
Lymphatic metastasis	Year	Year	1.192(0.986-1.441)	0.0691	1.8176	27.01%	0.2320	6.8502	0.0201
	Sample size	Sample size	0.999(0.992-1.005)	0.6633	-0.4354	49.10%	0.0804	9.8239	0.0538
	Follow-up	Follow-up	0.862(0.400-1.854)	0.7032	-0.3810	0.00%	0.4227	0.6427	<0.0001
	Country	Intercept	1.609(1.256-2.060)	0.0002	3.7681	52.79%	0.0601	10.5905	0.0471
	Country	Iran	0.477(0.155-1.464)	0.1955	-1.2945	52.79%	0.0601	10.5905	0.0471
	Sample size	Intercept	1.599(1.106-2.310)	0.0126	2.4958	58.78%	0.0330	12.1315	0.0749
	Sample size	Less than 100	0.945(0.543-1.646)	0.8425	-0.1988	58.78%	0.0330	12.1315	0.0749
	Tumor type	Intercept	0.767(0.255-2.303)	0.6359	-0.4734	56.05%	0.1028	4.5507	0.0501
	Tumor type	Cholangiocarcinoma	2.108(0.639-6.957)	0.2208	1.2244	56.05%	0.1028	4.5507	0.0501
	Tumor type	Gastric cancer	1.792(0.559-5.737)	0.3261	0.9820	56.05%	0.1028	4.5507	0.0501
	Tumor type	Ovarian cancer	2.935(0.837-10.288)	0.0925	1.6823	56.05%	0.1028	4.5507	0.0501
	Tumor type	Pancreatic ductal adenocarcinoma	2.367(0.599-9.348)	0.2190	1.2292	56.05%	0.1028	4.5507	0.0501
	Sample type	Intercept	1.815(0.779-4.227)	0.1673	1.3810	57.74%	0.0372	11.8324	0.0601
	Sample type	Tissue	0.844(0.347-2.052)	0.7089	-0.3733	57.74%	0.0372	11.8324	0.0601
	Cutoff value	Intercept	1.572(0.936-2.640)	0.0872	1.7105	62.12%	0.0320	10.5609	0.0730
	Cutoff value	Median	1.051(0.567-1.949)	0.8744	0.1580	62.12%	0.0320	10.5609	0.0730
Distant metastasis	Year	Year	1.139(0.442-2.933)	0.7879	0.2691	32.14%	0.2291	2.9472	0.1922
	Sample size	Sample size	0.997(0.976-1.019)	0.7889	-0.2678	36.22%	0.2085	3.1356	0.1943
	Sample size	Intercept	3.252(1.436-7.367)	0.0047	2.8274	42.69%	0.1747	3.4895	0.2263
	Sample size	Less than 100	0.893(0.126-6.345)	0.9096	-0.1135	42.69%	0.1747	3.4895	0.2263
	Tumor type	Intercept	3.297(0.744-14.607)	0.1163	1.5706	55.63%	0.1333	2.2536	0.7385
	Tumor type	Osteosarcoma	1.365(0.115-16.186)	0.8052	0.2466	55.63%	0.1333	2.2536	0.7385
	Tumor type	Pancreatic ductal adenocarcinoma	0.881(0.058-13.280)	0.9269	-0.0918	55.63%	0.1333	2.2536	0.7385
	Sample type	Intercept	2.903(0.488-17.263)	0.2413	1.1718	42.69%	0.1747	3.4895	0.2263
	Sample type	Tissue	1.120(0.158-7.964)	0.9096	0.1135	42.69%	0.1747	3.4895	0.2263
	Cutoff value	Intercept	2.903(0.488-17.263)	0.2413	1.1718	42.69%	0.1747	3.4895	0.2263
	Cutoff value	Median	1.120(0.158-7.964)	0.9096	0.1135	42.69%	0.1747	3.4895	0.2263
Tumor size	Year	Year	1.136(0.962-1.341)	0.1328	1.5033	47.14%	0.0921	9.4591	0.0326
	Sample size	Sample size	1.001(0.995-1.008)	0.7275	0.3484	58.83%	0.0329	12.1436	0.0549
	Country	Intercept	1.268(1.021-1.574)	0.0316	2.1498	60.32%	0.0274	12.5998	0.0420
	Country	Iran	0.806(0.143-4.540)	0.8072	-0.2441	60.32%	0.0274	12.5998	0.0420
	Sample size	Intercept	1.379(1.026-1.852)	0.0330	2.1321	51.02%	0.0695	10.2083	0.0382
	Sample size	Less than 100	0.836(0.551-1.269)	0.4004	-0.8410	51.02%	0.0695	10.2083	0.0382
	Tumor type	Intercept	1.022(0.150-6.979)	0.9821	0.0224	81.27%	0.0209	5.3376	0.2373
	Tumor type	Gastric cancer	1.051(0.121-9.142)	0.9638	0.0454	81.27%	0.0209	5.3376	0.2373
	Tumor type	Hepatocellular carcinoma	1.330(0.169-10.438)	0.7862	0.2712	81.27%	0.0209	5.3376	0.2373
	Tumor type	Osteosarcoma	1.537(0.172-13.715)	0.7002	0.3851	81.27%	0.0209	5.3376	0.2373
	Tumor type	Ovarian cancer	1.619(0.185-14.165)	0.6635	0.4351	81.27%	0.0209	5.3376	0.2373
	Tumor type	Pancreatic ductal adenocarcinoma	1.026(0.119-8.876)	0.9817	0.0230	81.27%	0.0209	5.3376	0.2373
	Sample type	Intercept	1.048(0.644-1.707)	0.8494	0.1899	53.85%	0.0547	10.8352	0.0474
	Sample type	Tissue	1.270(0.734-2.197)	0.3923	0.8555	53.85%	0.0547	10.8352	0.0474
	Cutoff value	Intercept	1.329(0.849-2.083)	0.2137	1.2434	67.83%	0.0144	12.4358	0.0660
	Cutoff value	Median	0.949(0.553-1.631)	0.8501	-0.1890	67.83%	0.0144	12.4358	0.0660
Depth of tumor invasion	Year	Year	1.037(0.841-1.280)	0.7335	0.3405	0.00%	0.8606	0.0308	<0.0001
	Sample size	Sample size	0.999(0.992-1.005)	0.7057	-0.3776	0.00%	0.9484	0.0042	<0.0001
	Sample size	Intercept	1.521(1.200-1.928)	0.0005	3.4653	0.00%	0.8606	0.0308	<0.0001
	Sample size	Less than 100	1.076(0.707-1.638)	0.7335	0.3405	0.00%	0.8606	0.0308	<0.0001
	Tumor type	Intercept	1.636(1.156-2.315)	0.0054	2.7807	0.00%	0.8606	0.0308	<0.0001
	Tumor type	Gastric cancer	0.930(0.610-1.415)	0.7335	-0.3405	0.00%	0.8606	0.0308	<0.0001
	Cutoff value	Intercept	1.636(1.156-2.315)	0.0054	2.7807	0.00%	0.8606	0.0308	<0.0001
	Cutoff value	Median	0.930(0.610-1.415)	0.7335	-0.3405	0.00%	0.8606	0.0308	<0.0001
Differentiation	Year	Year	0.929(0.689-1.253)	0.6303	-0.4813	80.51%	<0.0001	35.9215	0.2250
	Sample size	Sample size	0.999(0.990-1.008)	0.7687	-0.2941	79.48%	<0.0001	34.1081	0.2138
	Follow-up	Follow-up	2.965(0.694-12.674)	0.1424	1.4668	78.32%	0.0099	9.2272	0.1764
	Country	Intercept	1.125(0.780-1.622)	0.5297	0.6284	81.21%	<0.0001	37.2441	0.2098
	Country	Iran	0.954(0.286-3.182)	0.9395	-0.0759	81.21%	<0.0001	37.2441	0.2098
	Sample size	Intercept	1.000(0.571-1.750)	1.0000	<0.0001	79.01%	<0.0001	33.3480	0.2106
	Sample size	Less than 100	1.203(0.588-2.463)	0.6127	0.5062	79.01%	<0.0001	33.3480	0.2106
	Tumor type	Intercept	1.073(0.407-2.829)	0.8862	0.1431	66.28%	0.0307	8.8966	0.1118
	Tumor type	Cholangiocarcinoma	0.899(0.289-2.794)	0.8543	-0.1837	66.28%	0.0307	8.8966	0.1118
	Tumor type	Gastric cancer	0.760(0.251-2.303)	0.6281	-0.4844	66.28%	0.0307	8.8966	0.1118
	Tumor type	Hepatocellular carcinoma	1.939(0.627-5.993)	0.2503	1.1497	66.28%	0.0307	8.8966	0.1118
	Tumor type	Osteosarcoma	1.352(0.403-4.540)	0.6251	0.4886	66.28%	0.0307	8.8966	0.1118
	Tumor type	Pancreatic ductal adenocarcinoma	0.401(0.082-1.950)	0.2573	-1.1327	66.28%	0.0307	8.8966	0.1118
	Sample type	Intercept	0.430(0.111-1.662)	0.2213	-1.2231	79.31%	<0.0001	33.8250	0.1803
	Sample type	Tissue	2.775(0.688-11.185)	0.1513	1.4349	79.31%	<0.0001	33.8250	0.1803
	Cutoff value	Intercept	1.022(0.503-2.079)	0.9511	0.0613	83.87%	<0.0001	37.2080	0.2338
	Cutoff value	Median	1.139(0.491-2.645)	0.7613	0.3038	83.87%	<0.0001	37.2080	0.2338
Age	Year	Year	0.937(0.811-1.082)	0.3746	-0.8879	30.21%	0.1768	11.4631	0.0195
	Sample size	Sample size	1.000(0.995-1.004)	0.8424	-0.1989	37.64%	0.1179	12.8295	0.0273
	Follow-up	Follow-up	0.545(0.281-1.056)	0.0722	-1.7981	0.00%	0.9671	0.0669	<0.0001
	Country	Intercept	0.928(0.804-1.071)	0.3059	-1.0238	13.72%	0.3198	9.2724	0.0066
	Country	Iran	1.836(0.950-3.548)	0.0705	1.8088	13.72%	0.3198	9.2724	0.0066
	Sample size	Intercept	1.005(0.782-1.293)	0.9664	0.0421	36.06%	0.1298	12.5110	0.0265
	Sample size	Less than 100	0.936(0.662-1.322)	0.7064	-0.3767	36.06%	0.1298	12.5110	0.0265
	Tumor type	Intercept	1.704(0.914-3.176)	0.0936	1.6768	0.00%	0.9414	0.3943	<0.0001
	Tumor type	Cholangiocarcinoma	0.456(0.230-0.903)	0.0244	-2.2511	0.00%	0.9414	0.3943	<0.0001
	Tumor type	Gastric cancer	0.647(0.334-1.254)	0.1972	-1.2897	0.00%	0.9414	0.3943	<0.0001
	Tumor type	Hepatocellular carcinoma	0.494(0.246-0.990)	0.0467	-1.9890	0.00%	0.9414	0.3943	<0.0001
	Tumor type	Osteosarcoma	0.475(0.241-0.935)	0.0311	-2.1555	0.00%	0.9414	0.3943	<0.0001
	Tumor type	Ovarian cancer	2.201(0.243-19.902)	0.4825	0.7023	0.00%	0.9414	0.3943	<0.0001
	Tumor type	Pancreatic ductal adenocarcinoma	0.852(0.353-2.056)	0.7217	-0.3562	0.00%	0.9414	0.3943	<0.0001
	Sample type	Intercept	1.452(0.744-2.833)	0.2746	1.0926	26.95%	0.2045	10.9509	0.0153
	Sample type	Tissue	0.648(0.326-1.288)	0.2157	-1.2379	26.95%	0.2045	10.9509	0.0153
	Cutoff value	Intercept	0.923(0.684-1.244)	0.5979	-0.5275	24.11%	0.2370	9.2238	0.0136
	Cutoff value	Median	1.013(0.713-1.439)	0.9440	0.0702	24.11%	0.2370	9.2238	0.0136
Gender	Year	Year	0.976(0.887-1.074)	0.6216	-0.4936	0.00%	0.7377	3.5471	<0.0001
	Sample size	Sample size	1.001(0.998-1.004)	0.7284	0.3472	0.00%	0.7212	3.6701	<0.0001
	Follow-up	Follow-up	1.034(0.739-1.446)	0.8470	0.1930	0.00%	0.4419	1.6335	<0.0001
	Sample size	Intercept	1.017(0.877-1.181)	0.8192	0.2285	0.00%	0.7057	3.7856	<0.0001
	Sample size	Less than 100	0.993(0.810-1.216)	0.9430	-0.0715	0.00%	0.7057	3.7856	<0.0001
	Tumor type	Intercept	0.924(0.702-1.217)	0.5731	-0.5635	0.00%	0.4413	2.6940	<0.0001
	Tumor type	Gastric cancer	1.085(0.779-1.511)	0.6301	0.4816	0.00%	0.4413	2.6940	<0.0001
	Tumor type	Hepatocellular carcinoma	1.177(0.836-1.657)	0.3496	0.9353	0.00%	0.4413	2.6940	<0.0001
	Tumor type	Osteosarcoma	1.133(0.780-1.645)	0.5126	0.6548	0.00%	0.4413	2.6940	<0.0001
	Tumor type	Pancreatic ductal adenocarcinoma	1.047(0.717-1.531)	0.8107	0.2396	0.00%	0.4413	2.6940	<0.0001
	Sample type	Intercept	0.968(0.745-1.256)	0.8055	-0.2462	0.00%	0.7240	3.6493	<0.0001
	Sample type	Tissue	1.056(0.795-1.402)	0.7069	0.3761	0.00%	0.7240	3.6493	<0.0001
	Cutoff value	Intercept	0.975(0.833-1.142)	0.7542	-0.3131	0.00%	0.7572	3.4002	<0.0001
	Cutoff value	Median	1.068(0.869-1.312)	0.5320	0.6249	0.00%	0.7572	3.4002	<0.0001
RRinteraction: interaction effect calculated by meta-regression; Positive direction indicates that possible moderators might strengthen clinicopathological parameters in the SOX2-OT overexpression relative to underexpression; Bold italics indicate statistically significant values (P < 0.05).
