# Supplementary material for: Clinicopathological Implication of Long Non-Coding RNAs SOX2 Overlapping Transcript and Its Potential Target Gene Network in Various Cancers
Source: Front Genet. 2020 Jan 23;10:1375. doi: 10.3389/fgene.2019.01375 (PMC6989546; doi:10.3389/fgene.2019.01375)
Supplement: Supplementary Table 4 — Subgroup analysis for SOX2-OT overexpression and clinicopathological parameters in cancers. [file Table_4.xls]

## Sheet: Sheet 1
Supplemental Table 4: Subgroup analysis for SOX2-OT overexpression and clinicopathological parameters in cancers.
Clinicopathological parameters	Sub variate	Sub groups	No. of trials	RR (95%CI) Fixed-Effect estimate	P value of Fixed-effect Model	RR (95%CI) Random-Effect estimate	P value of Random-effect Model	I2	Heterogeneity P	Heterogeneity Q	Heterogeneity Tau2	P between subgroup Random-Effect estimate
Tumor stage	Country	China	8	1.557[1.348; 1.798]	<0.0001	1.524[1.133; 2.051]	0.0054	74.03 %	0.0003	26.9538	0.1290	0.2333
		Iran	1	0.920[0.424; 1.998]	0.8331	0.920[0.424; 1.998]	0.8331	NA	1.0000	<0.0001	NA
	Sample size	Great than or equal 100	3	1.733[1.429; 2.103]	<0.0001	1.737[1.294; 2.331]	0.0002	54.29 %	0.1122	4.3750	0.0366	0.2947
		Less than 100	6	1.335[1.084; 1.643]	0.0065	1.301[0.826; 2.048]	0.2566	76.47 %	0.0007	21.2500	0.2382
	Tumor type	Osteosarcoma	1	1.417[1.086; 1.848]	0.0102	1.417[1.086; 1.848]	0.0102	NA	1.0000	<0.0001	NA	0.0002
		Ovarian cancer	1	2.427[1.550; 3.803]	0.0001	2.427[1.550; 3.803]	0.0001	NA	1.0000	<0.0001	NA
		Cholangiocarcinoma	2	2.411[1.543; 3.768]	0.0001	2.411[1.543; 3.768]	0.0001	0.00 %	0.9870	0.0003	<0.0001
		Hepatocellular carcinoma	2	1.351[1.010; 1.808]	0.0427	1.356[0.917; 2.004]	0.1265	41.55 %	0.1909	1.7109	0.0341
		Breast cancer	1	0.920[0.424; 1.998]	0.8331	0.920[0.424; 1.998]	0.8331	NA	1.0000	<0.0001	NA
		Gastric cancer	1	1.731[1.230; 2.436]	0.0016	1.731[1.230; 2.436]	0.0016	NA	1.0000	<0.0001	NA
		Pancreatic ductal adenocarcinoma	1	0.553[0.335; 0.913]	0.0205	0.553[0.335; 0.913]	0.0205	NA	1.0000	<0.0001	NA
	Sample type	Tissue	8	1.672[1.440; 1.942]	<0.0001	1.646[1.336; 2.028]	<0.0001	43.00 %	0.0917	12.2800	0.0363	0.0001
		Serum	1	0.553[0.335; 0.913]	0.0205	0.553[0.335; 0.913]	0.0205	NA	1.0000	<0.0001	NA
	Cutoff value	Median	5	1.754[1.485; 2.072]	<0.0001	1.723[1.411; 2.104]	<0.0001	27.38 %	0.2390	5.5082	0.0141	0.2001
		Others	1	0.920[0.424; 1.998]	0.8331	0.920[0.424; 1.998]	0.8331	NA	1.0000	<0.0001	NA
		Mean	3	1.140[0.853; 1.522]	0.3761	1.116[0.495; 2.514]	0.7915	86.29 %	0.0007	14.5898	0.4443
Lymphatic metastasis	Country	China	6	1.573[1.342; 1.844]	<0.0001	1.613[1.252; 2.077]	0.0002	54.85 %	0.0499	11.0731	0.0512	0.1611
		Iran	1	0.767[0.280; 2.102]	0.6057	0.767[0.280; 2.102]	0.6057	NA	1.0000	<0.0001	NA
	Sample size	Great than or equal 100	3	1.539[1.276; 1.856]	<0.0001	1.616[1.040; 2.509]	0.0326	79.80 %	0.0071	9.8998	0.1197	0.8113
		Less than 100	4	1.523[1.145; 2.026]	0.0038	1.516[1.146; 2.005]	0.0035	0.00 %	0.4418	2.6905	<0.0001
	Tumor type	Ovarian cancer	1	2.250[1.488; 3.401]	0.0001	2.250[1.488; 3.401]	0.0001	NA	1.0000	<0.0001	NA	0.2749
		Cholangiocarcinoma	2	1.607[1.159; 2.228]	0.0044	1.563[1.135; 2.154]	0.0063	0.00 %	0.4126	0.6712	<0.0001
		Breast cancer	1	0.767[0.280; 2.102]	0.6057	0.767[0.280; 2.102]	0.6057	NA	1.0000	<0.0001	NA
		Gastric cancer	2	1.349[1.094; 1.663]	0.0051	1.387[0.880; 2.184]	0.1585	75.45 %	0.0436	4.0729	0.0819
		Pancreatic ductal adenocarcinoma	1	1.815[0.905; 3.639]	0.0933	1.815[0.905; 3.639]	0.0933	NA	1.0000	<0.0001	NA
	Sample type	Tissue	6	1.515[1.290; 1.779]	<0.0001	1.533[1.165; 2.017]	0.0023	58.79 %	0.0330	12.1332	0.0627	0.6582
		Serum	1	1.815[0.905; 3.639]	0.0933	1.815[0.905; 3.639]	0.0933	NA	1.0000	<0.0001	NA
	Cutoff value	Median	4	1.578[1.317; 1.890]	<0.0001	1.668[1.147; 2.425]	0.0074	72.18 %	0.0130	10.7823	0.1005	0.3670
		Others	1	0.767[0.280; 2.102]	0.6057	0.767[0.280; 2.102]	0.6057	NA	1.0000	<0.0001	NA
		Mean	2	1.557[1.118; 2.169]	0.0088	1.526[1.104; 2.109]	0.0105	0.00 %	0.5722	0.3190	<0.0001
Distant metastasis	Sample size	Great than or equal 100	3	3.073[1.825; 5.173]	<0.0001	3.295[1.414; 7.678]	0.0057	45.79 %	0.1581	3.6896	0.2567	0.8867
		Less than 100	1	2.903[0.635; 13.268]	0.1692	2.903[0.635; 13.268]	0.1692	NA	1.0000	<0.0001	NA
	Tumor type	Osteosarcoma	1	4.500[1.605; 12.614]	0.0042	4.500[1.605; 12.614]	0.0042	NA	1.0000	<0.0001	NA	0.8842
		Gastric cancer	2	2.611[1.424; 4.787]	0.0019	3.373[0.704; 16.165]	0.1284	59.06 %	0.1181	2.4428	0.8500
		Pancreatic ductal adenocarcinoma	1	2.903[0.635; 13.268]	0.1692	2.903[0.635; 13.268]	0.1692	NA	1.0000	<0.0001	NA
	Sample type	Tissue	3	3.073[1.825; 5.173]	<0.0001	3.295[1.414; 7.678]	0.0057	45.79 %	0.1581	3.6896	0.2567	0.8867
		Serum	1	2.903[0.635; 13.268]	0.1692	2.903[0.635; 13.268]	0.1692	NA	1.0000	<0.0001	NA
	Cutoff value	Median	3	3.073[1.825; 5.173]	<0.0001	3.295[1.414; 7.678]	0.0057	45.79 %	0.1581	3.6896	0.2567
		Mean	1	2.903[0.635; 13.268]	0.1692	2.903[0.635; 13.268]	0.1692	NA	1.0000	<0.0001	NA
Tumor size	Country	China	6	1.290[1.122; 1.483]	0.0004	1.272[1.015; 1.595]	0.0366	63.61 %	0.0173	13.7406	0.0483	0.7987
		Iran	1	1.022[0.193; 5.413]	0.9794	1.022[0.193; 5.413]	0.9794	NA	1.0000	<0.0001	NA
	Sample size	Great than or equal 100	3	1.357[1.122; 1.642]	0.0017	1.379[1.025; 1.856]	0.0339	56.86 %	0.0985	4.6358	0.0389	0.4503
		Less than 100	4	1.189[0.972; 1.455]	0.0918	1.165[0.844; 1.608]	0.3535	54.04 %	0.0886	6.5273	0.0513
	Tumor type	Osteosarcoma	1	1.571[1.019; 2.424]	0.0410	1.571[1.019; 2.424]	0.0410	NA	1.0000	<0.0001	NA	0.2026
		Ovarian cancer	1	1.655[1.199; 2.284]	0.0022	1.655[1.199; 2.284]	0.0022	NA	1.0000	<0.0001	NA
		Hepatocellular carcinoma	2	1.287[0.969; 1.709]	0.0818	1.365[0.619; 3.010]	0.4402	83.32 %	0.0143	5.9957	0.2733
		Breast cancer	1	1.022[0.193; 5.413]	0.9794	1.022[0.193; 5.413]	0.9794	NA	1.0000	<0.0001	NA
		Gastric cancer	1	1.075[0.815; 1.416]	0.6090	1.075[0.815; 1.416]	0.6090	NA	1.0000	<0.0001	NA
		Pancreatic ductal adenocarcinoma	1	1.048[0.828; 1.328]	0.6951	1.048[0.828; 1.328]	0.6951	NA	1.0000	<0.0001	NA
	Sample type	Tissue	6	1.330[1.136; 1.557]	0.0004	1.333[1.034; 1.719]	0.0266	55.17 %	0.0484	11.1540	0.0499	0.1747
		Serum	1	1.048[0.828; 1.328]	0.6951	1.048[0.828; 1.328]	0.6951	NA	1.0000	<0.0001	NA
	Cutoff value	Median	4	1.263[1.072; 1.487]	0.0052	1.257[0.963; 1.641]	0.0931	61.93 %	0.0485	7.8810	0.0454	0.9295
		Others	1	1.022[0.193; 5.413]	0.9794	1.022[0.193; 5.413]	0.9794	NA	1.0000	<0.0001	NA
		Mean	2	1.376[1.057; 1.792]	0.0178	1.424[0.630; 3.218]	0.3952	85.86 %	0.0078	7.0715	0.3000
	Sample size	Great than or equal 100	2	1.523[1.201; 1.931]	0.0005	1.521[1.200; 1.928]	0.0005	0.00 %	0.8605	0.0309	<0.0001	0.7335
		Less than 100	1	1.636[1.156; 2.315]	0.0054	1.636[1.156; 2.315]	0.0054	NA	1.0000	<0.0001	NA
	Tumor type	Gastric cancer	2	1.523[1.201; 1.931]	0.0005	1.521[1.200; 1.928]	0.0005	0.00 %	0.8605	0.0309	<0.0001
		Cholangiocarcinoma	1	1.636[1.156; 2.315]	0.0054	1.636[1.156; 2.315]	0.0054	NA	1.0000	<0.0001	NA
		Gastrointestinal cancer	3	1.552[1.274; 1.890]	<0.0001	1.557[1.280; 1.894]	<0.0001	0.00 %	0.9288	0.1477	<0.0001	1.0000
	Cutoff value	Median	2	1.523[1.201; 1.931]	0.0005	1.521[1.200; 1.928]	0.0005	0.00 %	0.8605	0.0309	<0.0001	0.7335
		Mean	1	1.636[1.156; 2.315]	0.0054	1.636[1.156; 2.315]	0.0054	NA	1.0000	<0.0001	NA
Differentiation	Country	China	8	1.134[0.977; 1.316]	0.0985	1.124[0.779; 1.623]	0.5319	81.34 %	<0.0001	37.5155	0.2116	0.9098
		Iran	1	1.073[0.526; 2.192]	0.8460	1.073[0.526; 2.192]	0.8460	NA	1.0000	<0.0001	NA
	Sample size	Great than or equal 100	3	0.987[0.807; 1.206]	0.8966	1.000[0.542; 1.844]	0.9997	88.54 %	0.0002	17.4487	0.2585	0.6050
		Less than 100	6	1.324[1.069; 1.639]	0.0102	1.215[0.803; 1.840]	0.3566	68.89 %	0.0066	16.0702	0.1695
	Tumor type	Osteosarcoma	1	1.452[1.062; 1.985]	0.0196	1.452[1.062; 1.985]	0.0196	NA	1.0000	<0.0001	NA	0.0038
		Cholangiocarcinoma	2	0.966[0.683; 1.366]	0.8456	0.993[0.716; 1.377]	0.9667	0.00 %	0.6211	0.2443	<0.0001
		Hepatocellular carcinoma	2	2.077[1.513; 2.851]	<0.0001	2.068[1.526; 2.803]	<0.0001	0.00 %	0.9229	0.0094	<0.0001
		Breast cancer	1	1.073[0.526; 2.192]	0.8460	1.073[0.526; 2.192]	0.8460	NA	1.0000	<0.0001	NA
		Gastric cancer	2	0.785[0.603; 1.023]	0.0731	0.823[0.368; 1.840]	0.6358	88.47 %	0.0032	8.6737	0.2979
		Pancreatic ductal adenocarcinoma	1	0.430[0.148; 1.248]	0.1207	0.430[0.148; 1.248]	0.1207	NA	1.0000	<0.0001	NA
	Sample type	Tissue	8	1.169[1.009; 1.354]	0.0378	1.193[0.849; 1.677]	0.3082	79.37 %	<0.0001	33.9313	0.1810	0.0737
		Serum	1	0.430[0.148; 1.248]	0.1207	0.430[0.148; 1.248]	0.1207	NA	1.0000	<0.0001	NA
	Cutoff value	Median	5	1.138[0.972; 1.332]	0.1079	1.165[0.751; 1.807]	0.4947	86.73 %	<0.0001	30.1344	0.2168	0.9427
		Others	1	1.073[0.526; 2.192]	0.8460	1.073[0.526; 2.192]	0.8460	NA	1.0000	<0.0001	NA
		Mean	3	1.116[0.739; 1.684]	0.6023	0.994[0.421; 2.347]	0.9894	72.75 %	0.0255	7.3396	0.4121
Age	Country	China	9	0.956[0.838; 1.091]	0.5071	0.928[0.802; 1.075]	0.3205	16.21 %	0.2983	9.5471	0.0080	0.0629
		Iran	1	1.704[0.914; 3.176]	0.0936	1.704[0.914; 3.176]	0.0936	NA	1.0000	<0.0001	NA
	Sample size	Great than or equal 100	4	1.017[0.855; 1.209]	0.8521	1.004[0.785; 1.283]	0.9765	40.69 %	0.1676	5.0585	0.0239	0.7350
		Less than 100	6	0.939[0.774; 1.139]	0.5215	0.945[0.739; 1.209]	0.6536	35.42 %	0.1710	7.7423	0.0325
	Tumor type	Osteosarcoma	1	0.809[0.619; 1.056]	0.1192	0.809[0.619; 1.056]	0.1192	NA	1.0000	<0.0001	NA	0.0529
		Ovarian cancer	1	3.750[0.454; 30.991]	0.2200	3.750[0.454; 30.991]	0.2200	NA	1.0000	<0.0001	NA
		Cholangiocarcinoma	2	0.772[0.577; 1.033]	0.0820	0.777[0.587; 1.030]	0.0791	0.00 %	0.8660	0.0285	<0.0001
		Hepatocellular carcinoma	2	0.850[0.620; 1.166]	0.3136	0.841[0.618; 1.146]	0.2733	0.00 %	0.7435	0.1070	<0.0001
		Breast cancer	1	1.704[0.914; 3.176]	0.0936	1.704[0.914; 3.176]	0.0936	NA	1.0000	<0.0001	NA
		Gastric cancer	2	1.113[0.888; 1.396]	0.3526	1.102[0.882; 1.378]	0.3918	0.00 %	0.6017	0.2724	<0.0001
		Pancreatic ductal adenocarcinoma	1	1.452[0.778; 2.707]	0.2411	1.452[0.778; 2.707]	0.2411	NA	1.0000	<0.0001	NA
	Sample type	Tissue	9	0.958[0.839; 1.092]	0.5191	0.941[0.801; 1.106]	0.4600	28.22 %	0.1936	11.1449	0.0163	0.1868
		Serum	1	1.452[0.778; 2.707]	0.2411	1.452[0.778; 2.707]	0.2411	NA	1.0000	<0.0001	NA
	Cutoff value	Median	6	0.956[0.822; 1.112]	0.5616	0.934[0.782; 1.116]	0.4518	22.35 %	0.2658	6.4388	0.0109	0.1884
		Others	1	1.704[0.914; 3.176]	0.0936	1.704[0.914; 3.176]	0.0936	NA	1.0000	<0.0001	NA
		Mean	3	0.956[0.728; 1.256]	0.7479	0.944[0.665; 1.341]	0.7485	35.66 %	0.2113	3.1085	0.0359
Gender	Sample size	Great than or equal 100	3	1.024[0.882; 1.188]	0.7597	1.017[0.877; 1.181]	0.8192	0.00 %	0.3935	1.8654	<0.0001	0.9430
		Less than 100	5	1.021[0.884; 1.179]	0.7816	1.010[0.879; 1.160]	0.8881	0.00 %	0.7453	1.9480	<0.0001
	Tumor type	Osteosarcoma	1	1.047[0.814; 1.346]	0.7233	1.047[0.814; 1.346]	0.7233	NA	1.0000	<0.0001	NA	0.8965
		Cholangiocarcinoma	2	0.955[0.719; 1.268]	0.7504	0.924[0.702; 1.217]	0.5731	0.00 %	0.3389	0.9146	<0.0001
		Hepatocellular carcinoma	2	1.092[0.889; 1.340]	0.4026	1.088[0.888; 1.332]	0.4167	0.00 %	0.8219	0.0507	<0.0001
		Gastric cancer	2	1.012[0.842; 1.217]	0.8976	1.005[0.785; 1.287]	0.9695	44.34 %	0.1801	1.7967	0.0141
		Pancreatic ductal adenocarcinoma	1	0.968[0.745; 1.256]	0.8055	0.968[0.745; 1.256]	0.8055	NA	1.0000	<0.0001	NA
	Sample type	Tissue	7	1.028[0.920; 1.149]	0.6274	1.022[0.915; 1.141]	0.7007	0.00 %	0.7225	3.6608	<0.0001	0.7069
		Serum	1	0.968[0.745; 1.256]	0.8055	0.968[0.745; 1.256]	0.8055	NA	1.0000	<0.0001	NA
	Cutoff value	Median	5	1.049[0.918; 1.199]	0.4793	1.041[0.912; 1.188]	0.5488	0.00 %	0.6735	2.3398	<0.0001	0.5320
		Mean	3	0.968[0.825; 1.136]	0.6920	0.975[0.833; 1.142]	0.7542	0.00 %	0.5825	1.0810	<0.0001
RR: Relative Risk; CI: confidence interval. I2: index for assessing heterogeneity; value ≥25% indicates a moderate to high heterogeneity. Bold indicate statistically significant values (P < 0.05).
